# Supplementary material for: A co-crystal berberine-ibuprofen improves obesity by inhibiting the protein kinases TBK1 and IKKɛ
Source: Commun Biol. 2022 Aug 12;5:807. doi: 10.1038/s42003-022-03776-0 (PMC9374667; doi:10.1038/s42003-022-03776-0)
Supplement: Supplementary file 4 — Supplementary Data 1 [file 42003_2022_3776_MOESM4_ESM.xlsx]

## Sheet: Figure 2a
Figure 2a
HCl solution	BBR		BJ-BBR
0.5	0.137246	0.00176826	0.131378	0.031213
1	0.145935	0.0189107	0.158694	0.034754
2	0.106148	0.000324699	0.17055	0.009678
24	0.0810801	0.00115043	0.098701	0.019448
Acetate buffer	BBR		BJ-BBR
0.5	2.07629	0.0323377	1.40153	0.387465
1	2.06941	0.0409953	3.47329	0.329066
2	1.54377	0.109264	4.12122	0.209966
24	1.53557	0.283207	4.99795	0.200993
Phosphate buffer	BBR		BJ-BBR
0.5	2.28595	0.0767598	0.603575	0.039963
1	2.37772	0.0526239	0.874761	0.182664
2	1.79425	0.064798	1.01782	0.027049
24	1.94779	0.0593974	0.967042	0.038037
SGF	BBR		BJ-BBR
0.5	0.171715	0.00599598	0.216468	0.023687
1	0.175294	0.00845731	0.249555	0.008184
2	0.140065	0.0050708	0.221689	0.009716
24	0.109719	0.010937	0.129823	0.008434
FaSSIF-V1	BBR		BJ-BBR
0.5	0.151345	0.0103101	0.377627	0.047214
1	0.126193	0.0103058	0.330621	0.030942
2	0.0871835	0.000183471	0.280402	0.020106
24	0.0640893	0.00187104	0.143661	0.002852
FeSSIF-V1	BBR		BJ-BBR
0.5	0.137056	0.00610701	0.167548	0.032077
1	0.107232	0.00498631	0.173649	0.008045
2	0.073297	0.0141319	0.154025	0.008118
24	0.0630551	0.00639546	0.080697	0.007648

## Sheet: Figure 2b
Figure 2b
HCl solution	Ibu		BJ-Ibu
0.5	0	0	0	0
1	0	0	0	0
2	0	0	0	0
24	0	0	0	0
Acetate buffer	Ibu		BJ-Ibu
0.5	0.089519	0.001051	0.180824	0.0113186
1	0.102618	0.001405	0.170657	0.00589485
2	0.124433	0.012898	0.172572	0.00556595
24	0.124877	0.028962	0.165954	0.00628321
Phosphate buffer	Ibu		BJ-Ibu
0.5	2.6532	0.051738	0.371534	0.0110356
1	2.67869	0.143977	0.405166	0.0150313
2	2.90284	0.073221	0.426612	0.0106478
24	2.63962	0.179676	0.405789	0.00734452
SGF	Ibu		BJ-Ibu
0.5	0.051932	0.002776	0.376193	0.00851676
1	0.07037	0.020738	0.476066	0.0147537
2	0.077274	0.015266	0.527227	0.0136405
24	0.059925	0.006998	0.642273	0.0141337
FaSSIF-V1	Ibu		BJ-Ibu
0.5	1.66408	0.014777	0.440089	0.0157663
1	1.60825	0.108672	0.532502	0.0180169
2	1.61044	0.073189	0.563725	0.0131183
24	1.47705	0.023468	0.575928	0.00420676
FeSSIF-V1	Ibu		BJ-Ibu
0.5	0.798095	0.008611	1.11987	0.0334882
1	0.78042	0.032817	1.03547	0.0251341
2	0.889848	0.015911	1.01741	0.0245487
24	0.705197	0.028248	0.889074	0.0148546

## Sheet: Figure 2c
Figure 2c
Mean blood concentration (nmol/L)	BBR			BJ
0.08	0.37	0.07	5	1.12	0.11	5
0.17	0.61	0.11	5	1.14	0.09	5
0.33	1.21	0.11	5	1.25	0.12	5
0.5	1.64	0.12	5	1.31	0.11	5
0.75	1	0.14	5	1.66	0.11	5
1	0.86	0.11	5	1.97	0.1	5
2	0.61	0.11	5	2.42	0.11	5
3	0.58	0.1	5	2.83	0.19	5
4	0.58	0.06	5	2.67	0.2	5
6	0.36	0.06	5	2.71	0.19	5
8	0.31	0.01	5	1.9	0.16	5
12	0.29	0	5	0.95	0.13	5

## Sheet: Figure 3b
Figure 3b
Groups	Days	1	4	7	10	13	16	19	22	25	28	31	34
Vehicle	1	44	44	46	47	48	48	50	52	52	54	51	56
	2	40	42	42	44	44	46	47	50	50	48	50	54
	3	39	40	41	41	42	43	43	45	45	46	44	49
	4	41	42	41	45	44	46	46	47	47	47	49	49
	5	41	42	43	45	45	46	47	49	49	52	48	54
	6	43	42	43	45	45	47	48	49	49	48	48	48
	7	40	41	43	44	45	47	48	50	54	52	53	53
	8	41	42	43	45	46	48	49	51	53	53	55	55
	9	39	40	42	43	44	46	45	48	49	50	52	52
	10	39	40	41	41	41	43	44	45	45	46	48	48
BJ(75mg/kg)	1	42	44	45	43	45	44	47	49	50	50	53	52
	2	38	40	40	40	42	42	42	44	45	46	47	47
	3	38	40	41	42	43	44	46	48	49	50	52	52
	4	33	36	35	35	35	37	38	39	40	40	40	44
	5	41	41	43	44	45	46	48	48	48	49	50	51
	6	34	36	36	36	37	37	37	38	38	40	41	43
	7	40	41	41	42	42	44	44	46	45	45	47	47
	8	40	41	41	43	43	44	45	47	46	47	50	50
	9	38	39	40	40	41	39	41	42	42	41	43	45
	10	41	42	40	42	44	44	46	47	45	46	47	48
BJ(150mg/kg)	1	38	39	39	38	40	39	39	37	37	38	40	43
	2	44	44	44	43	44	45	43	44	44	43	46	48
	3	41	41	42	42	41	42	41	42	41	42	45	47
	4	43	43	44	45	45	44	44	45	44	44	47	47
	5	40	40	41	41	40	39	41	40	41	40	44	44
	6	41	42	43	43	42	42	44	45	43	44	47	47
	7	37	38	38	37	40	42	42	43	42	42	43	43
	8	40	41	41	40	43	43	44	44	45	44	42	45
	9	39	40	41	40	42	42	44	43	43	44	43	45
	10	36	36	37	37	38	39	40	41	40	41	44	42
BBR(150mg/kg)	1	41	40	42	42	43	45	44	42	42	44	46	48
	2	40	41	43	43	43	43	44	45	46	47	46	46
	3	42	41	43	44	44	45	44	45	43	44	48	50
	4	42	41	42	44	43	44	43	41	42	43	49	51
	5	36	37	37	38	38	38	37	39	38	39	41	43
	6	36	37	38	39	39	39	40	39	39	39	42	43
	7	40	40	42	42	43	43	44	45	44	45	48	48
	8	39	39	42	43	43	43	42	41	43	46	47	47
	9	37	37	39	40	41	42	42	43	40	43	43	45
	10	39	40	41	42	41	41	43	44	45	44	45	47

## Sheet: Figure 3c
Figure 3c
Vehicle	BJ(75mg/kg)	BJ(150mg/kg)	BBR(150mg/kg)
12	10	5	7
14	9	4	6
10	14	6	8
8	11	4	9
13	10	4	7
5	9	6	7
13	7	6	8
14	10	5	8
13	7	6	8
9	7	6	8

## Sheet: Figure 3d
	Figure 3d
	Vehicle						BJ(75mg/kg)						BJ(150mg/kg)						BBR(150mg/kg)
Food intake per Weeks	1	2	3	4	5	6	1	2	3	4	5	6	1	2	3	4	5	6	1	2	3	4	5	6
1	26.2	28.9	29	33.6	27.8	29.1	26.7	28.7	29.5	28.8	30.9	29.5	27.5	28.5	29.1	28.7	26.4	26.6	28.6	30.1	27.3	28.7	28	24.4
2	28.8	31.3	24.4	28.8	29	28.7	25	27.6	22.7	25.6	22	25.7	23.6	21.7	22.2	26.2	25.1	26.7	24	22.8	24.4	26	25.6	23.7
3	30.9	27.6	31.1	27.6	28	27.7	26	26.2	26.1	24.4	24.3	28.5	25.2	26	28	28.7	24.5	26.3	27.8	23.1	25.4	25.6	27.1	29.5
4	26.3	26.4	29.5	27.7	29.4	27.2	28.5	28.7	29.4	27.5	25.8	26.3	26.9	25.7	28.4	26.1	25.7	22.9	25.4	25.6	26.3	28.7	25.4	26.6
5	25	27.5	29.2	28	28.2	31.9	28.5	28	26	27.6	26.7	26.8	28.4	25.9	25.3	26.3	31.1	27.2	29.3	28.6	27.8	26.8	25.5	28.1

## Sheet: Figure 3e
Figure 3e
====
TIME	Vehicle						BJ(75mg/kg)						BJ(150mg/kg)						BBR(150mg/kg)
	1	2	3	4	5	6	1	2	3	4	5	6	1	2	3	4	5	6	1	2	3	4	5	6
====
06:00:00	929.5	1264	1221.5	1605	1822	1346	1674.5	1409	2665	2178.5	1619.5	1923	2436.5	2369.5	2370.5	2183	1862	2050.5	2660	2072	1864	1708	1672.5	1935.5
07:00:00	1529	1242.5	941.5	1319	1490	1646.5	1485	2767	1875	2452.5	2298	1941.5	2977.5	2105	2271.5	3119.5	2122	2610	1795	1708	2206.5	2273.5	1978.5	2274.5
08:00:00	1464	1074.5	1276.5	1537	2085.5	1472	1827.5	1778	2011.5	2089.5	2631.5	1625	2396	2465	2561	2853	2245	2184	1715	2085	2314.5	2613.5	2534	1741.5
09:00:00	1111	1188	1483.5	1730	1480	1992.5	2013.5	1805.5	2065.5	1457.5	1949	1473	2304.5	2615.5	1974.5	2107	2453.5	1738	2463.5	1992.5	1618.5	1830.5	1604	1996.5
10:00:00	1330.5	1308.5	1405.5	1337	1502	1426	2135	1754.5	1624	2357	2056.5	2601.5	2572.5	2487	2609.5	2606	1893.5	2248.5	2239.5	1396.5	1525.5	1818.5	1443	1558.5
11:00:00	1777.5	1269	1364	1805	1674	1426	1733.5	2315	2051	1542	2046.5	2155	2082	1984.5	2167.5	2751	1945.5	1699.5	1686.5	2034	1941	1727	2185.5	2486.5
12:00:00	1363.5	1278.5	1613	1365	1451	1798	1849.5	2285.5	2125	1668.5	1922.5	1671.5	2288	2591.5	2514.5	1919.5	2171.5	1891	1799.5	1905	1604.5	1986.5	1472.5	1528
13:00:00	1447.5	1186	1292.5	1542.5	1476	1671	1948	1699	1671	1939.5	1591.5	1669	2218	2162.5	2106	2154	1862	1826	1585	1943.5	2523.5	1919	1415	1703
14:00:00	1265.5	1715	1284.5	1308	1693	1686	1968	1961.5	2312.5	1772.5	1441	1469	1806.5	2895	2086	2379.5	2144	1694	1785	1394	2318.5	1559	1696.5	1512.5
15:00:00	1487	1165.5	1609.5	1821	1473	1383	1670.5	2248.5	2141.5	1809.5	2310.5	1470	1660	2227	2596	2264	2121.5	1615	1826	1499.5	1948.5	1433.5	2445.5	1943
16:00:00	1829	1215	1352	1615.5	1695.5	1673.5	1526.5	2344.5	1598.5	1639.5	1946.5	1963	2455	2406.5	2202.5	2199.5	1678.5	1965.5	1816.5	2044.5	2249	1622.5	1845.5	1914
17:00:00	1982	1496	1283.5	1796.5	1865	1334.5	1765	1779.5	2146	2034	1544.5	2160.5	2764	2399.5	1986	1947.5	1665	2131	1507	2598	1769	2019	1551.5	1596.5
18:00:00	1217.5	1479	1610	1396	1348.5	2211.5	1948	2643	2253	1437.5	1987.5	1484	1766.5	2409.5	2497.5	2727.5	2495	1907	1496	1510	2285	1793	1482.5	1701
19:00:00	1545.5	1385.5	1555.5	1287.5	2106.5	1739	1643.5	2180.5	1769	2407	1807.5	1928	1793	2095	2369	1978.5	2562	2541	1643.5	1465	2034	1838.5	2235	2481.5
20:00:00	2151	1374.5	1485	1827.5	1820	1711.5	1824.5	2302	2195.5	1643	2509.5	1790	2820	2818	2603.5	2769	1920	2526.5	1393.5	2338.5	2268.5	1885.5	1848	1679
21:00:00	1671.5	1584.5	1443.5	1780.5	1957.5	1877.5	1819	2688	2252.5	2386	1720.5	1959	2120	2672.5	3083	2570	2425	2628	1863.5	1748.5	2189	2027	2201.5	1886
22:00:00	1373.5	1515	1941.5	1376.5	2200	1846	2433.5	2489.5	2467.5	2096.5	2518.5	2456	2244.5	2380.5	3261	2176.5	2801	2074.5	1913.5	2540.5	2028.5	2082.5	1881	2440
23:00:00	1433.5	1770	1515	2119	2223	1930.5	1699.5	2357	2361	2063.5	2436	2474.5	2810.5	3141	2499.5	2967.5	2528	2513	1949	1704	2610	2181	2319.5	2010
1900-01-01	1760	1611	1677.5	1619	2078	2338	1827	2885	2556.5	2506.5	2209.5	1973.5	2116	2844.5	2918	2485	2434.5	2766	2407.5	2513.5	2566	2292.5	2527.5	2541
1900-01-01 01:00:00	1979.5	1402	1986.5	1926.5	1796.5	2383.5	2633.5	2470	2052.5	2258.5	2756	2464	2937	2690	3286	3115.5	2944	2819.5	2537.5	2453.5	2566.5	2561	2667.5	1979
1900-01-01 02:00:00	2255	1484.5	1869.5	2121	2300.5	2111	2596	2810	2466.5	1817.5	2894	2653	3044	2841	3397.5	3202.5	3056	2392	2509.5	2293.5	2981	2722.5	2558	2342
1900-01-01 03:00:00	1412	1317.5	1303.5	2061	2403.5	2544	1871	3092.5	2935	2650	2944.5	2782.5	2925	3111	3348.5	3213.5	2993.5	2383	2738	2324	3012	2802	2116	2720
1900-01-01 04:00:00	1157	1136.5	1092.5	1935.5	2429.5	2554.5	1743	2766	2125	2785	2536	2648	2352.5	3329.5	2616.5	3209.5	2936	2199	2910.5	2635.5	2276.5	2239	1918	2461
1900-01-01 05:00:00	969	1091.5	1355.5	1741	2642.5	2324.5	1588.5	1867.5	1804.5	2068	1788.5	2210	1925	2655.5	2571.5	2930.5	2495	2094	2911	2308.5	1773.5	1662	1687	1963.5

## Sheet: Figure 3f
Figure 3f
	day					night
	Vehicle	BJ(75mg/kg)	BJ(150mg/kg)	BBR(150mg/kg)		Vehicle	BJ(75mg/kg)	BJ(150mg/kg)	BBR(150mg/kg)
1	1501.08	1825.95	2142.04	1778.17	1	1542.91	1945.34	2557.41	2301.37
2	1307.16	2093.72	2407.81	1816.62	2	1364	2432.51	2758.68	2209
3	1443.31	1981.11	2307.84	1961.4	3	1454.44	2347.87	2834.96	2370.62
4	1569.05	1780.91	1837.46	1761.29	4	1820.79	2240.32	2400.26	2194.4
5	1609.67	1888.08	2263.31	1801.34	5	2073.34	2335.01	2843.22	2160.78
6	1668.09	1840.95	2160.75	1884.95	6	2008.46	2236.55	2537.65	2155.98

## Sheet: Figure 3g
Figure 3g
====
TIME	Vehicle						BJ(75mg/kg)						BJ(150mg/kg)						BBR(150mg/kg)
	1	2	3	4	5	6	1	2	3	4	5	6	1	2	3	4	5	6	1	2	3	4	5	6
06:00:00	854	1055	1111.5	1480.5	1543.5	1165.5	1248.5	1172.5	2352.5	1850.5	1364	1684	1978	2007.5	2032.5	1790.5	1474	1783	2313.5	1840	1553.5	1397.5	1389.5	1693
07:00:00	1337	1058	827	1202.5	1265	1399	1115.5	2355.5	1675	2048	1935.5	1698	1740	2436	1930	2589.5	1681	2180.5	1600.5	1535.5	1875	1869	1617.5	1980
08:00:00	1362	937.5	1105	1352.5	1755.5	1244.5	1355.5	1532.5	1737	1721.5	2279	1346.5	2060.5	1954	2172	2403	1820	1867.5	1495	1825	1975	2243.5	2132.5	1535
09:00:00	1026.5	979	1297	1547.5	1290	1733.5	1532	1514	1834.5	1185.5	1663.5	1239.5	2206.5	1865	1687	1669.5	1966	1438.5	2187	1798.5	1382	1550.5	1282	1729
10:00:00	1200	1081	1277.5	1221.5	1339.5	1279	1713	1451	1496	1920	1741.5	2182	2109	2058.5	2208	2090	1481.5	1920	2025.5	1306.5	1293	1507.5	1152.5	1351.5
11:00:00	1568.5	1086	1219	1596.5	1463.5	1232	1314.5	1977	1829	1286.5	1733.5	1882	1691.5	1698	1880.5	2170	1431	1478.5	1508.5	1801	1600.5	1450.5	1810.5	2131.5
12:00:00	1224	1072.5	1449.5	1289	1244.5	1610	1448	1942.5	1830.5	1324	1655	1402.5	2182.5	1851.5	2101.5	1533	1719.5	1676	1560	1682.5	1287	1655.5	1234	1351
13:00:00	1317	1009	1192.5	1373	1248	1506.5	1493.5	1438.5	1494	1668	1324	1383.5	1831	1802.5	1803.5	1652	1430.5	1605	1425.5	1753	2069	1636	1111.5	1447.5
14:00:00	1152	1456	1155	1156	1398.5	1520.5	1559	1687	2080	1463	1162	1196	2405.5	1446	1672	1867.5	1646	1439.5	1628.5	1269.5	1997.5	1334	1382	1265.5
15:00:00	1317.5	993.5	1456.5	1590.5	1278.5	1254	1229	1960	1873.5	1481.5	1958	1238.5	1762.5	1220.5	1977	1753.5	1644	1377	1579.5	1285	1642.5	1147.5	2064.5	1675
16:00:00	1655.5	1012.5	1274	1501.5	1466.5	1455.5	1132.5	2003	1410	1384.5	1718.5	1635.5	1953.5	1869.5	1748	1803	1321.5	1698	1579	1741	1899.5	1326	1630.5	1658.5
17:00:00	1788	1098.5	1129	1683	1600	1216	1614.5	1458	1842.5	1697.5	1307.5	1867.5	1961.5	2082	1707	1508	1207.5	1880.5	1290.5	1905.5	1610	1666.5	1315	1412.5
18:00:00	1066	1251	1347.5	1300.5	1180	1924.5	1478.5	2220	1940.5	1159.5	1623.5	1294	1914.5	1375	1972.5	2204.5	1922.5	1649	1292.5	1365.5	1937	1461.5	1206	1444
19:00:00	1378.5	1218.5	1380.5	1162	1738	1568	1216.5	1974	1615	1863.5	1510.5	1555.5	1694	1371	1932.5	1579	2056.5	2214	1404	1310	1770.5	1481	1876	2094
20:00:00	1862.5	1148.5	1271.5	1652	1557.5	1505.5	1376.5	2029.5	2010	1436	2107	1545	2263.5	2211.5	2151	2233.5	1523	2186.5	1181	2034.5	1933	1597	1575	1493.5
21:00:00	1510	1437	1297	1626.5	1664.5	1645	1355	2350	1977	1964	1464	1642	2206.5	1722	2569.5	2114.5	1923.5	2187.5	1529.5	1566	1830	1676.5	1825.5	1630.5
22:00:00	1245.5	1316	1641.5	1243	1857.5	1588.5	1911	2179	2182.5	1735.5	2037	2085	2030	1798.5	2729.5	1758	2226.5	1707.5	1627	2225	1746.5	1760.5	1520.5	2058.5
23:00:00	1302.5	1538.5	1351.5	1856.5	1876.5	1683.5	1307.5	2048.5	2037.5	1705.5	2018.5	2133	2581.5	2289	2108.5	2430.5	2016	2095	1717.5	1505	2209	1848.5	1914.5	1764
1900-01-01	1585	1401.5	1459.5	1461	1740.5	1978	1373	2541	2271	2072.5	1807	1679	2423	1698.5	2441.5	2027.5	1963.5	2289	2124.5	2214	2120	1937	2080.5	2184
1900-01-01 01:00:00	1757	1279.5	1743	1714	1537	2030.5	1978.5	2164.5	1775.5	1831	2240	2024.5	2274.5	2419	2751	2568.5	2318	2373.5	2199	2168	2133.5	2137.5	2177	1670
1900-01-01 02:00:00	1995	1377.5	1690	1908	1930.5	1823.5	2020.5	2470	2167.5	1522.5	2406	2228	2439.5	2488.5	2849	2641	2458.5	2029	2187	1998.5	2588.5	2274	2168.5	1984.5
1900-01-01 03:00:00	1266	1194	1157	1810	2046.5	2153	1417.5	2714	2524	2193.5	2438.5	2382.5	2567.5	2400.5	2821	2655	2402.5	1970.5	2372.5	1993.5	2552	2306.5	1742	2336
1900-01-01 04:00:00	1049.5	974	960.5	1700.5	2079.5	2189.5	1374	2420.5	1886.5	2324.5	2137.5	2301	2755	1862	2247.5	2678	2359.5	1809.5	2538.5	2329.5	1944	1831	1537.5	2114
1900-01-01 05:00:00	926.5	937.5	1176	1578.5	2227	1998.5	1178	1536.5	1573	1715.5	1515.5	1943	2223.5	1537.5	2157.5	2438.5	2017	1754	2478.5	2023.5	1428	1354	1434.5	1684.5

## Sheet: Figure 3h
Figure 3h
	day					night
	Vehicle	BJ(75mg/kg)	BJ(150mg/kg)	BBR(150mg/kg)		Vehicle	BJ(75mg/kg)	BJ(150mg/kg)	BBR(150mg/kg)
1	1344.03	1385.12	1700.62	1565.49	1	1389.93	1482.5	2067.76	1992.32
2	1104.9	1795.11	1898.78	1609.72	2	1194.17	2113.95	2389.29	1939.05
3	1295.03	1755.36	1746.55	1647.75	3	1279.23	2061.68	2200.62	2005.04
4	1418.31	1469.29	1796.06	1464.46	4	1634.28	1861.62	2024.1	1829.32
5	1381.78	1596.04	1677.4	1503.39	5	1760.45	1950.98	2340.68	1792.5
6	1473.39	1555.35	1662.56	1622.56	6	1729.65	1918.18	2028.4	1853.01

[truncated: 98 more sheets: Figure 3i, Figure 3j, Figure 3k, Figure 4b, Figure 4c , Figure 4d, Figure 4e, Figure 4f, Figure 4g, Figure 4h, Figure 4i, Figure 4j, Figure 4k, Figure 4l, Figure 4m, Figure 5a, Figure 5b, Figure 5c, Figure 5d, Figure 5e …]
